# Supplementary material for: Probiotics Alleviate Microcystin-LR-Induced Developmental Toxicity in Zebrafish Larvae
Source: Toxics. 2024 Jul 22;12(7):527. doi: 10.3390/toxics12070527 (PMC11280922; doi:10.3390/toxics12070527)
Supplement: Supplementary file 1 [file toxics-12-00527-s001.zip]

Archive with 1 entries (1 files):
- toxics-3084007-supplementary.pdf
